# Supplementary material for: The Impact of Training Time on Understanding the Treatment of Adolescent Idiopathic Scoliosis According to SOSORT International Guidelines: An Online Survey Study
Source: Children (Basel). 2022 Oct 31;9(11):1673. doi: 10.3390/children9111673 (PMC9688895; doi:10.3390/children9111673)
Supplement: Supplementary file 1 [file children-09-01673-s001.zip]

Archive with 1 entries (1 files):
- children-1915174-supplementary.pdf
